# Supplementary material for: QM/MM Dynamics Study of the Augmenting Effects of Reduced Graphene Oxide Towards the Butadiene Acrylonitrile Copolymer Matrix and Self-Repair of the Enhancer
Source: Nanomaterials (Basel). 2026 Jan 15;16(2):113. doi: 10.3390/nano16020113 (PMC12844241; doi:10.3390/nano16020113)
Supplement: Supplementary file 1 [file nanomaterials-16-00113-s001.zip]

Archive with 1 entries (1 files):
- nanomaterials-4035168-supplementary.pdf
